# Supplementary material for: Dissecting the Re-Os molybdenite geochronometer
Source: Sci Rep. 2017 Nov 22;7:16054. doi: 10.1038/s41598-017-16380-8 (PMC5700062; doi:10.1038/s41598-017-16380-8)
Supplement: Supplementary file 2 — Supplementary Information Dataset 1 [file 41598_2017_16380_MOESM2_ESM.xlsx]

## Sheet: Final datatable
Det. Limit	0.0375214		0.010505	0.0117344	0.00771668	0.0106273	0.0221299	0.0219946	0.0125197	0.0145662	0.038415	0.0342648	0.0373766
SAMPLE	Mo WT%		S WT%	Se WT%	V WT%	Te WT%	Pb WT%	Bi WT%	Fe WT%	Cu WT%	W WT%	Re WT%	Os WT%	Total corrected
Miranda 2569
T1	61.4406		40.554	0.02887								0.215387		102.239
T1	60.7619		40.0988	0.013021								0.303996		101.178
T1	60.4647		40.2658	0.011898		0.009936						0.254778		101.007
T1	60.8545		40.4162			0.014133						0.327277		101.612
T1	61.0348		40.4779									0.269021		101.782
T1	60.8876		40.3389	0.015879								0.258243		101.501
T1	61.0479		40.4201					0.022634				0.209444		101.7
T1	60.5653		39.8736			0.009795						0.267329	0.053807	100.77
T1	60.3289		40.0446									0.26747		100.641
T1	60.3237		39.8404									0.355675		100.52
T1	60.2501		40.0526									0.400007		100.703
T1	60.7146		40.1599									0.25401		101.129
T1	61.2645		40.0819	0.015217								0.363709		101.725
T1	60.4292		40.1826			0.011869						0.241919		100.866
T1	60.344		39.9668			0.009701						0.206696		100.527
T2	61.3241		40.2856									0.275082		101.885
T2	61.3555		40.6483	0.031973								0.270126	0.052858	102.359
T2	60.8951		40.3625	0.01862		0.020302						0.326645		101.623
T2	60.4191		39.9858	0.021597								0.375029		100.802
T2	60.2827		40.3039	0.013245		0.014366						0.344156		100.958
T2	61.169		40.4954	0.029717		0.012144						0.305155		102.011
T2	60.9973		40.3924	0.012093		0.015539						0.314597		101.732
T2	60.8312		40.2208	0.013968		0.010737						0.314654		101.391
T2	60.2259		40.0333		0.007174	0.009509						0.297295		100.573
T2	60.6739		40.4396									0.44396		101.557
T3	60.4913		40.324									0.53338		101.349
T3	60.7371		40.1211									0.542901		101.401
T3	60.2056		40.6163			0.013323						0.564348		101.4
T3	60.0935		40.0355									0.496016		100.625
T3	60.1198		40.055	0.013226		0.023276	0.023111					0.227117		100.462
T3	60.924		40.1929			0.012863						0.186225		101.316
T3	59.9473		39.9996									0.266649		100.214
T3	59.874		39.996			0.013378						0.268842	0.04309	100.195
T3	59.5565		40.0521			0.016789						0.17997		99.8054
T3	59.5821		39.6709			0.017471						0.372378		99.6428
T4	60.8538		40.1798									0.39733		101.431
T4	61.0079		40.2528									0.237547		101.498
T4	60.322		39.8599	0.012039								0.289971		100.484
T4	59.9866		39.5468									0.352076		99.8855
T4	60.3645		39.9624			0.012458						0.30076	0.03873	100.679
T4	60.3966		39.9934			0.012129						0.446009		100.848
T4	59.9689		39.7757									0.136033		99.8806
T4	59.62		39.8745									0.225186		99.7197
T4	60.6071		39.9449	0.016009								0.171796		100.74
T4	61.0165		40.4136	0.015098								0.197308		101.643
El Alacran B6
T5	60.9187		40.1144	0.011719	0.007177	0.010211						0.263936		101.326
T5	60.1503		40.2145			0.014267						0.162162		100.541
T5	60.7538		40.3727	0.015772		0.016697						0.201206		101.36
T5	60.6392		40.2489	0.02172								0.158256		101.068
T5	60.837		40.1736			0.025622	0.028463	0.035547	0.018821			0.237933		101.357
T5	60.1708		40.1342			0.017389			0.103676			0.489198		100.915
T5	60.4669		40.0525	0.017128		0.015284			0.220286			0.380688		101.153
T6	29.4619		18.9029						0.027337					48.3921
T6	60.6297		40.0634	0.037265								0.268885		100.999
T6	60.3435		40.0961	0.011995		0.017289						0.085858		100.555
T6	60.7572		40.0538			0.021017					0.065903	0.079226		100.977
T6	61.0609		40.2539	0.013796		0.016715						0.091299	0.041948	101.479
T6	60.1575		40.0631	0.040557		0.018281						0.177903		100.457
T6	60.3943		40.241	0.016027	0.008164	0.009672					0.039598	0.211804		100.921
T6	60.7247		40.2365									0.315046		101.276
T6	60.6059		40.2546									0.102537		100.963
T6	59.6748		39.8891	0.039828	0.007379	0.021857			0.028586			0.246298		99.9078
T7	61.2076		40.5108	0.025949		0.016046						0.140204		101.901
T7	60.4004		40.606	0.015041		0.021228						0.232818		101.275
T7	60.1942		40.3246	0.031749	0.006636	0.020304			0.089892			0.219429		100.887
T7	60.6636		40.4354			0.009989						0.72161		101.831
T7	60.6887		40.4391		0.011299							0.300671	0.0379	101.478
T7	61.0597		40.3332	0.014204								0.230504		101.638
T7	60.2275		40.2311		0.008545				0.097827			0.604799		101.17
T8	59.7415		39.717			0.023719					0.045624	0.256665		99.7845
T8	59.4812		40.0089	0.012964		0.032197			0.021948			0.209926		99.7671
T8	60.5055		40.203			0.015591						0.173677		100.898
T8	59.8074		40.0459			0.019753		0.031923				0.350005		100.255
T8	59.5805		40.1184			0.012503					0.065356	0.215819		99.9926
T8	59.589		40.1778	0.01372		0.023788			0.051279			0.263007		100.119
T8	59.7439		39.7983			0.027068	0.029995	0.021057	0.041321			0.094604	0.037263	99.7935
T8	56.4642		37.6023						0.112655			0.131443		94.3106
T9	60.6435		40.1858	0.025819		0.02481						0.067106		100.947
T9	60.4967		39.97	0.022029	0.007693	0.017777						0.240001		100.754
T9	59.7456		40.1758	0.018198		0.021454		0.028039				0.095407	0.059241	100.144
T9	59.6073		40.3276	0.017328		0.021487	0.025087					0.209603		100.208
T9	60.5722		40.3603			0.014891	0.023028				0.04406	0.144001		101.158
T9	49.3196		32.8205	0.010884					0.055561			0.070752		82.2773
T10	60.3318		40.039			0.021677			0.027555			0.144449		100.564
T10	60.6794		40.1938			0.015671		0.023458				0.178714		101.091
T10	60.1201		40.0575	0.011326		0.018534			0.058721			0.183701		100.45
T10	59.6956		40.063						0.00421		0.062261	0.108832		99.9339
T10	59.86		40.1271			0.010787			0		0.062073	0.25139	0.044617	100.356
T10	59.7331		40.0388			0.016459						0.176105		99.9645
T10	59.8337		40.1683						0.016735			0.226865		100.246
T10	59.1979		40.1962					0.033298	0.06113			0.206956		99.6955
T10	59.1377		39.632				0.037468					0.245339	0.035974	99.0885
El Alacran B9
T11	58.4155		39.3121			0.01869						0.221358	0.060427	98.0281
T11	59.3138		39.647			0.010678		0.045279				0.270203	0.047399	99.3344
T11	59.841		39.8902					0.023833				0.404444	0.037294	100.197
T11	59.9692		40.0173		0.007677	0.013886						0.412406		100.42
T11	59.563		40.1264			0.021292						0.929943		100.641
T11	59.9304		40.1265								0.039202	0.579012		100.675
T11	60.0951		40.2373		0.010327	0.012533						1.08176	0.040706	101.478
T11	59.464		40.4386									1.25237		101.155
T11	59.5066		39.9117									1.14685		100.565
T11	60.4209		40.3065		0.013271							0.957788		101.698
T11	60.2527		40.1508		0.009306							0.790386		101.203
T11	59.3458		40.3494	0.015408	0.018286							2.15418	0.04643	101.93
T11	59.7652		40.4927		0.015203							1.94914		102.222
T11	60.7408		40.9026	0.028459	0.018429							1.15512		102.845
T11	61.1657		41.1414	0.041722	0.034281							1.05574		103.439
T12	60.0597		40.178	0.019639								1.29894		101.556
T12	59.3611		39.8985	0.016974		0.011557						1.12967		100.418
T12	59.0306		39.3922	0.019587								0.654134		99.0965
T12	60.3911		40.2588	0.012219		0.016377						0.501469		101.18
T12	60.3062		40.0141	0.017914	0.00912	0.013837						0.407518		100.769
T12	60.4864		40.4089	0.013323		0.017668						0.443194	0.042699	101.412
T12	60.3231		40.3281				0.023787					0.425468	0.055113	101.156
T12	60.4465		40.2616		0.008902							0.725434		101.442
T12	59.8426		39.6932									0.408909		99.9447
T12	60.4837		40.3155	0.015571	0.008271	0.009794						0.726153		101.559
T12	59.8262		40.1752	0.017163								1.37865		101.397
T12	59.9572		40.0178	0.017242		0.014451						1.39588		101.403
T12	58.9892		39.6186	0.013399	0.007088							1.08001		99.7083
T12	59.5951		40.3905		0.010872	0.017708						1.55063		101.565
T12	59.9978		40.1886	0.017994		0.015323						1.24922		101.469
T13	59.6637		40.0268			0.011595						1.0071	0.054697	100.764
T13	59.5936		40.0115									1.35313	0.07225	101.03
T13	60.4158		40.0021			0.010707						0.623215		101.052
T13	59.3706		40.1099		0.00988							1.43541		100.926
T13	59.743		40.0841									1.20941		101.037
T13	60.9497		40.623	0.013778	0.008261							0.489813		102.085
T13	60.1509		40.1067	0.01063	0.009447	0.00982						1.0681		101.356
T13	59.0593		40.2406	0.016812	0.009941	0.012063						1.7975		101.136
T13	60.4272		40.4645									0.682801		101.575
T13	59.9026		40.2611			0.01409						1.12845		101.306
T13	60.2759		40.3525									0.653351		101.282
T13	59.7675		40.001									1.02815	0.053564	100.85
T13	60.142		40.1324									1.15858		101.433
T13	59.684		40.2949	0.012086		0.009608						0.989578		100.99
T13	60.1425		40.3526	0.018299		0.013156						0.890948		101.418
T13	60.1902		40.3136			0.011169						0.447203		100.962
T13	60.2567		40.4714								0.04759	0.806238		101.582
T13	60.2658		40.3527	0.017535				0.022659			0.051074	0.971093		101.681
T13	60.1957		40.4225			0.015014						0.416756		101.05
T13	59.9731		40.671		0.010145	0.013054						0.604335		101.272
T13	60.2954		40.4056									0.575934		101.277
T13	60.6609		40.7447	0.020218	0.007503		0.03823					0.587371		102.059
T13	59.8472		40.45	0.022618	0.006977	0.022588						1.14686		101.496
T13	60.1426		40.2227	0.027359	0.00983							1.31656		101.719
T13	59.699		40.4507	0.030705	0.015899	0.010229						1.14878		101.355
T13	60.8823		40.7587	0.029321	0.013234	0.014036						0.539968		102.238
T13	60.8427		40.5274	0.01765	0.014968							0.510076		101.913
T13	60.5528		40.5835	0.026554	0.011311							0.712823		101.887
T13	60.486		40.8364	0.027981	0.012295			0.020601				0.265046		101.648
T13	61.0144		40.9165	0.027607	0.012489	0.010225		0.021553				0.111621		102.114
